# Supplementary material for: Molecular Hazard Identification of Non-O157 Shiga Toxin-Producing Escherichia coli (STEC)
Source: PLoS One. 2015 Mar 19;10(3):e0120353. doi: 10.1371/journal.pone.0120353 (PMC4366395; doi:10.1371/journal.pone.0120353)
Supplement: S1 Table — (XLSX) [file pone.0120353.s001.xlsx]

## Sheet: Supplementary Table S1
O-type	H-type	Origin	Phylogroup a	SPT b	Modified SPT c	eae	stx1	stx2a	stx2b	stx2c	stx2d	stx2dact	stx2e	stx2f	stx2g		adfO	astA	chuA	ckf	efa1	ehxA	ent/espL2	etpD	iha	iha_homologue	nleA	nleB	nleB2	nleC	nleD	nleE	nleF	nleG	nleG2-1	nleG2-3	nleG5-2	nleG6-2	nleG9	nleH1-1	nleH1-2	saa	subA	terB	toxB	TspE4.C2	ureC	yjaA	SNP/insertion/deletion rpoS
O1	H-	animal	B1	C	E	0	0	0	0	0	1	0	0	0	0		0	1	0	0	0	0	0	0	1	1	0	0	0	0	0	0	0	0	0	0	0	0	0	0	0	0	0	0	0	1	0	0	A967G (N323D)
O2	H6	human	B2	C	D	1	0	0	0	0	0	0	0	1	0		1	1	0	1	0	0	0	0	0	0	0	0	1	0	1	0	0	0	1	0	0	0	0	0	0	0	0	0	0	1	0	1	−
O2	H6	human	B2	C	D	0	0	0	1	0	0	0	0	0	0		0	0	0	0	0	0	0	0	0	0	0	0	0	0	0	0	0	0	0	0	0	0	0	0	0	0	0	0	0	1	0	1	−
O2	H25	human	A	E	D	0	0	0	0	0	0	0	0	0	1		0	1	0	1	0	1	0	0	0	0	0	0	0	0	0	0	0	0	0	0	0	0	0	0	0	0	0	0	0	0	0	1	C421A (R141S); G497A (R166H)
O2	H25	human	A	E	D	0	0	0	0	0	0	0	0	0	1		0	1	0	1	0	0	0	0	0	0	0	0	0	0	0	0	0	0	0	0	0	0	0	0	0	0	0	0	0	0	0	1	−
O2	H27	animal	A	D	E	0	0	1	0	0	0	0	0	0	0		0	1	0	0	0	1	0	0	0	0	0	0	0	0	0	0	0	0	0	0	0	0	0	0	0	0	0	0	0	0	0	0	−
O2	H29	animal	B1	C	D	0	0	0	0	0	1	0	0	0	0		0	1	0	0	0	0	0	0	1	1	0	0	0	0	0	0	0	0	0	0	0	0	0	0	0	0	0	0	0	1	0	0	A967G (N323D)
O2	H29	human	B1	C	D	0	0	0	0	0	1	0	0	0	0		0	0	0	0	0	0	0	0	1	1	0	0	0	0	0	0	0	0	0	0	0	0	0	0	0	0	0	0	0	1	0	0	A967G (N323D)
O3	H-	food	B1	D	E	0	1	0	1	0	0	0	0	0	0		0	0	0	0	0	1	0	0	1	0	0	0	0	0	0	0	0	0	0	0	0	0	0	0	0	0	1	0	0	1	0	0	−
O3	H-	food	B1	D	E	0	1	0	1	0	0	0	0	0	0		0	0	0	0	0	1	0	0	1	0	0	0	0	0	0	0	0	0	0	0	0	0	0	0	0	0	1	0	0	1	0	0	−
O3	H-	food	B1	D	E	0	1	0	1	0	0	0	0	0	0		0	0	0	0	0	1	0	0	1	0	0	0	0	0	0	0	0	0	0	0	0	0	0	0	0	0	1	0	0	1	0	0	−
O3	H6	food	B1	E	E	0	1	0	1	0	0	0	0	0	0		0	0	0	0	0	1	0	0	1	0	0	0	0	0	0	0	0	0	0	0	0	0	0	0	0	0	1	0	0	1	0	0	−
O3	H21	food	B1	E	E	0	1	0	0	0	0	0	0	0	0		0	0	0	0	0	0	0	0	1	0	0	0	0	0	0	0	0	0	0	0	0	0	0	0	0	0	1	0	0	1	0	0	−
O3	H35	food	B1	E	E	0	1	0	0	0	0	0	0	0	0		0	0	0	0	0	1	0	0	1	0	0	0	0	0	0	0	0	0	0	0	0	0	0	0	0	0	1	0	0	1	0	0	−
O5	H-	food	A	C	D	1	1	0	0	0	0	0	0	0	0		1	0	0	1	1	1	0	0	0	0	0	1	0	0	1	1	1	1	1	1	0	0	1	1	1	0	0	1	0	0	1	0	−
O5	H-	human	B1	C	D	0	1	0	0	0	0	0	0	0	0		0	0	0	0	0	1	0	0	1	0	0	0	0	0	0	0	0	0	0	0	0	0	0	0	0	0	1	0	0	1	0	0	−
O6	H-	human	B1	C	D	0	1	0	1	0	0	0	0	0	0		0	0	0	0	0	1	0	0	1	0	0	0	0	0	0	0	0	0	0	0	0	0	0	0	0	0	1	0	0	1	0	0	−
O6	H-	human	B1	C	D	0	1	0	1	0	0	0	0	0	0		0	0	0	0	0	0	0	0	1	0	0	0	0	0	0	0	0	0	0	0	0	0	0	0	0	0	1	0	0	1	0	0	−
O6	H2	human	B1	C	D	0	1	0	1	0	0	0	0	0	0		0	0	0	0	0	1	0	0	1	0	0	0	0	0	0	0	0	0	0	0	0	0	0	0	0	0	1	0	0	1	0	0	−
O6	H19	human	B1	D	D	0	1	0	0	0	0	0	0	0	0		0	0	0	0	0	1	0	0	0	0	0	0	0	0	0	0	0	0	0	0	0	0	0	0	0	0	1	0	0	1	0	0	−
O6	H25	human	A	D	D	1	1	1	0	1	0	0	0	0	0		1	0	0	1	1	1	1	0	0	0	0	1	1	1	1	1	1	0	1	1	1	0	1	1	1	0	0	0	0	0	0	0	G742A (W262Stop)
O8	H-	human	D	D	D	0	1	0	0	0	0	0	0	0	0		0	0	1	1	0	0	0	0	0	0	0	0	0	0	0	0	0	0	0	0	0	0	0	0	0	0	0	0	0	0	0	0	T626A (V209D)
O8	H-	human	A	D	D	0	0	0	0	0	0	0	1	0	0		0	0	0	0	0	0	0	0	0	0	0	0	0	0	0	0	0	0	0	0	0	0	0	0	0	0	0	0	0	0	0	1	−
O8	H8	human	B1	D	D	0	0	1	0	0	0	1	0	0	0		0	0	0	0	0	0	0	0	0	0	0	0	0	0	0	0	0	0	0	0	0	0	0	0	0	0	0	0	0	1	0	0	−
O8	H9	human	A	D	D	0	0	0	0	0	0	0	1	0	0		0	0	0	0	0	0	0	0	0	0	0	0	0	0	0	0	0	0	0	0	0	0	0	0	0	0	0	0	0	0	0	1	−
O8	H19	human	A	C	D	0	0	0	1	0	0	0	0	0	0		0	0	0	0	0	0	0	0	0	0	0	0	0	0	0	0	0	0	0	0	0	0	0	0	0	0	1	0	0	0	0	1	−
O8	H19	human	D	C	D	0	1	0	0	0	0	0	0	0	0		0	0	1	1	0	0	1	0	0	0	0	0	0	0	0	1	0	0	0	0	0	0	0	0	0	0	0	0	0	0	0	0	−
O11	H43	food	D	C	E	0	1	0	0	0	0	0	0	0	0		0	0	1	0	0	1	0	0	1	0	0	0	0	0	0	0	0	0	0	0	0	0	0	0	0	0	1	0	0	1	0	0	−
O13	H4	animal	A	D	E	0	1	0	0	0	0	0	0	0	0		0	1	0	0	0	0	0	0	0	0	0	0	0	0	0	0	0	0	0	0	0	0	0	0	0	1	0	0	0	0	0	1	−
O15	H16	animal	A	E	E	0	0	0	0	0	0	0	0	0	1		0	1	0	0	0	1	0	0	0	0	0	0	0	0	0	0	0	1	0	0	0	0	0	0	0	0	0	1	0	0	1	0	−
O16	H5	human	B2	D	D	0	0	0	0	0	0	0	0	1	0		1	0	0	0	0	0	0	0	0	0	0	0	0	0	0	0	0	0	0	0	0	0	0	0	0	0	0	0	0	1	0	1	−
O17	H41	human	D	D	D	0	0	0	0	1	0	0	0	0	0		0	0	1	0	0	1	0	0	0	0	0	0	0	0	0	0	0	0	0	0	0	0	0	0	0	1	0	0	0	1	0	0	−
O21	H21	food	B1	E	D	0	0	0	0	0	0	0	0	0	0		0	1	0	0	0	0	0	0	0	0	0	0	0	0	0	0	0	0	0	0	0	0	0	0	0	0	1	1	0	1	0	0	−
O22	H8	human	B1	C	D	0	1	0	1	0	0	0	0	0	0		0	0	0	0	0	1	0	0	0	0	0	0	0	0	0	0	0	0	0	0	0	0	0	0	0	0	1	0	0	1	0	0	774, 220 bp deleted
O22	K-	food	B1	E	E	0	1	0	0	0	1	0	0	0	0		0	0	0	0	0	1	0	0	1	1	0	0	0	0	0	0	0	0	0	0	0	0	0	0	0	1	1	0	0	1	0	0	−
O22	K-	food	B1	E	E	0	1	1	0	0	0	0	0	0	0		0	0	0	0	0	1	0	0	0	0	0	0	0	0	0	0	0	0	0	0	0	0	0	0	0	1	0	0	0	1	0	0	−
O22	K-	food	B1	E	E	0	0	0	0	0	1	1	0	0	0		0	0	0	0	0	1	0	0	0	1	0	0	0	0	0	0	0	0	0	0	0	0	0	0	0	1	0	0	0	1	0	0	−
O22	K-	food	B1	E	E	0	0	1	0	0	0	0	0	0	0		0	0	0	0	0	0	0	0	1	0	0	0	0	0	0	0	0	0	0	0	0	0	0	0	0	0	0	0	0	1	0	0	−
O26	H-	human	B1	C	D	1	1	0	0	0	0	0	0	0	0		1	0	0	1	1	1	1	0	1	0	1	1	0	0	0	1	1	1	1	1	1	1	1	1	1	0	0	1	1	1	1	0	−
O26	H11	animal	B1	B	HAS	1	1	0	0	0	0	0	0	0	0		1	0	0	1	1	1	1	0	1	0	1	1	0	0	0	1	1	1	1	1	1	1	0	1	0	0	0	1	1	1	1	0	−
O26	H11	food	B1	B	HAS	1	1	0	0	0	0	0	0	0	0		1	1	0	1	1	1	1	0	1	0	1	1	1	0	1	1	1	1	1	1	1	1	0	1	0	0	0	1	1	1	1	0	−
O26	H11	human	B1	B	HAS	1	1	0	0	0	0	0	0	0	0		0	0	0	0	1	0	0	0	1	0	0	1	0	0	0	1	0	0	1	1	0	0	1	1	1	0	0	1	0	1	1	0	−
O26	H11	human	B1	B	HAS	1	1	0	0	0	0	0	0	0	0		1	0	0	1	1	1	1	0	1	0	1	1	0	0	0	1	1	1	1	1	1	1	0	1	0	0	0	1	1	1	1	0	−
O26	H11	human	B1	B	HAS	1	0	1	0	0	0	0	0	0	0		0	0	0	0	1	0	0	1	1	0	0	1	0	0	0	1	0	0	1	1	0	0	1	1	1	0	0	0	0	1	0	0	−
O26	H11	human	B1	B	HAS	1	1	1	0	0	0	0	0	0	0		1	0	0	1	1	0	1	0	1	0	1	1	0	0	0	1	1	1	1	1	1	1	1	1	1	0	0	1	0	1	1	0	193, 801 bp deleted
O27	H30	food	D	D	D	0	0	0	1	0	0	0	0	0	0		0	1	1	0	0	0	0	0	1	0	0	0	0	0	0	0	0	0	0	0	0	0	0	0	0	0	1	1	0	0	0	0	−
O27	H30	human	D	D	D	0	0	0	1	0	0	0	0	0	0		0	1	1	0	0	0	0	0	1	0	0	0	0	0	0	0	0	0	0	0	0	0	0	0	0	0	1	1	0	0	0	0	−
O35	H19	human	B1	D	D	1	0	0	0	0	0	0	0	1	0		0	0	0	0	0	0	0	1	0	0	1	0	1	0	0	0	1	0	0	0	0	0	0	0	0	0	0	0	0	1	0	0	−
O38	H26	human	A	E	D	0	1	0	1	0	0	0	0	0	0		0	0	0	0	0	1	0	0	0	0	0	0	0	0	0	0	0	0	0	0	0	0	0	0	0	0	1	1	0	0	0	1	696, 1 bp deleted
O38	H26	human	A	D	D	0	1	0	0	0	0	0	0	0	0		0	0	0	0	0	0	0	0	0	0	0	0	0	0	0	0	0	0	0	0	0	0	0	0	0	0	1	0	0	0	0	1	A917C (Q306P)
O39	H8	food	B1	D	E	0	1	0	0	1	0	0	0	0	0		0	0	0	0	0	1	0	0	1	0	0	0	0	0	0	0	0	0	0	0	0	0	0	0	0	1	0	0	0	1	0	0	−
O41	H26	human	D	D	D	0	1	0	0	0	0	0	0	0	0		0	0	1	0	0	0	0	0	0	0	0	0	0	0	0	0	0	0	0	0	0	0	0	0	0	0	0	0	0	0	0	0	−
O43	H2	food	B1	D	D	0	0	0	1	0	0	0	0	0	0		0	1	0	0	0	1	0	0	1	0	0	0	0	0	0	0	0	0	0	0	0	0	0	0	0	0	1	1	0	1	0	0	−
O43	H2	food	B1	D	D	0	0	0	1	0	0	0	0	0	0		0	1	0	0	0	1	0	0	1	0	0	0	0	0	0	0	0	0	0	0	0	0	0	0	0	0	1	1	0	1	0	0	−
O43	H2	food	B1	D	D	0	0	0	0	0	0	0	0	0	0		0	0	0	0	0	1	0	0	1	0	0	0	0	0	0	0	0	0	0	0	0	0	0	0	0	0	1	0	0	1	0	0	−
O43	H2	food	B1	D	D	0	0	0	0	0	0	0	0	0	0		0	0	0	0	0	1	0	0	1	0	0	0	0	0	0	0	0	0	0	0	0	0	0	0	0	0	1	0	0	1	0	0	−
O43	H2	food	B1	D	D	0	1	0	0	0	0	0	0	0	0		0	0	0	0	0	0	0	0	1	0	0	0	0	0	0	0	0	0	0	0	0	0	0	0	0	0	1	0	0	1	0	0	−
O43	H2	food	B1	D	D	0	1	0	0	0	0	0	0	0	0		0	0	0	0	0	1	0	0	1	0	0	0	0	0	0	0	0	0	0	0	0	0	0	0	0	0	1	0	0	1	0	0	−
O43	H2	human	B1	D	D	0	1	0	0	0	0	0	0	0	0		0	1	0	0	0	1	0	0	1	0	0	0	0	0	0	0	0	0	0	0	0	0	0	0	0	0	1	0	0	1	0	0	−
O43	H2	human	B1	D	D	0	1	0	1	0	0	0	0	0	0		0	0	0	0	0	0	0	0	1	0	0	0	0	0	0	0	0	0	0	0	0	0	0	0	0	0	1	0	0	1	0	0	−
O48	H7	human	B1	D	D	0	0	1	0	0	0	0	0	0	0		0	0	0	0	0	1	0	0	1	0	0	0	0	0	0	0	0	0	0	0	0	0	0	0	0	1	0	0	0	1	0	0	G148T (A50S); C175T (Q59Stop)
O48	H21	human	B1	C	D	0	1	1	0	0	0	0	0	0	0		0	0	0	0	0	1	0	0	1	0	0	0	0	0	0	0	0	0	0	0	0	0	0	0	0	1	1	1	0	1	0	0	C557T (S186F); 906, 1bp deleted
O53	H7	human	B1	D	D	0	1	0	0	0	0	0	0	0	0		0	1	0	0	0	0	0	0	1	0	1	0	0	0	0	0	0	0	0	0	0	0	0	0	0	0	0	0	0	1	0	1	−
O54	H21	human	B1	D	D	0	0	0	0	0	0	0	1	0	0		0	0	0	0	0	0	0	0	0	0	0	0	0	0	0	0	0	0	0	0	0	0	0	0	0	0	0	0	0	1	0	0	−
O54	H21	human	B1	D	D	0	0	0	0	0	0	0	0	0	1		0	1	0	0	0	1	0	0	0	0	0	0	0	0	0	0	0	0	0	0	0	0	0	0	0	0	0	0	0	1	0	0	−
O55	H7	human	D	C	D	1	1	0	0	0	0	0	0	0	0		1	0	1	1	1	0	0	1	0	0	1	1	1	1	1	1	1	1	1	1	0	0	1	1	1	0	0	0	0	0	0	0	−
O55	H12	human	B1	D	D	0	1	0	0	0	0	0	0	0	0		0	0	0	0	0	0	0	0	0	0	0	0	0	0	0	0	0	0	0	0	0	0	0	0	0	0	0	1	0	1	1	0	−
O63	H6	human	B2	D	D	1	0	0	0	0	0	0	0	1	0		1	1	0	1	0	0	0	0	0	0	0	0	0	0	0	0	0	0	1	0	0	0	0	0	0	0	0	0	0	1	0	1	−
O63	H6	human	B2	D	D	1	0	0	0	0	0	0	0	1	0		1	1	0	1	0	0	0	0	0	0	0	0	0	0	0	0	0	0	1	0	0	0	0	0	0	0	0	0	0	1	0	1	−
O63	H6	human	B2	D	D	1	0	0	0	0	0	0	0	1	0		1	1	0	1	0	0	0	0	0	0	0	0	0	0	0	0	0	0	1	0	0	0	0	0	0	0	0	0	0	1	0	1	−
O70	H7	human	B1	D	D	0	0	0	0	1	0	0	0	0	0		0	0	0	0	0	0	0	0	1	0	0	0	0	0	0	0	0	0	0	0	0	0	0	0	0	0	0	1	0	1	0	0	−
O73	H18	human	D	C	D	0	0	0	0	0	1	1	0	0	0		0	0	1	0	0	0	0	0	0	0	0	0	0	0	0	0	0	0	0	0	0	0	0	0	0	0	0	0	0	0	0	0	T991A (Stop331K)
O75	H-	food	B1	C	D	0	1	0	1	0	0	0	0	0	0		0	0	0	0	0	1	0	0	1	0	0	0	0	0	0	0	0	0	0	0	0	0	0	0	0	0	1	0	0	1	0	0	−
O75	H8	food	B1	D	D	0	1	0	1	0	0	0	0	0	0		0	0	0	0	0	1	0	0	1	0	0	0	0	0	0	0	0	0	0	0	0	0	0	0	0	0	1	0	0	1	0	0	−
O76	H19	food	B1	C	HAS	0	1	0	0	0	0	0	0	0	0		0	0	0	0	0	1	0	0	0	0	0	0	0	0	0	0	0	0	0	0	0	0	0	0	0	0	1	0	0	1	0	0	−
O76	H19	food	B1	C	HAS	0	1	0	0	0	0	0	0	0	0		0	0	0	0	0	1	0	0	0	0	0	0	0	0	0	0	0	0	0	0	0	0	0	0	0	0	1	0	0	1	0	0	−
O76	H19	food	B1	C	HAS	0	1	0	0	0	0	0	0	0	0		0	0	0	0	0	1	0	0	1	0	0	0	0	0	0	0	0	0	0	0	0	0	0	0	0	0	1	0	0	1	0	0	−
O76	H19	food	B1	C	HAS	0	1	0	0	0	0	0	0	0	0		0	0	0	0	0	1	0	0	1	0	0	0	0	0	0	0	0	0	0	0	0	0	0	0	0	0	1	0	0	1	0	0	−
O76	H19	human	B1	C	HAS	0	1	0	1	0	0	0	0	0	0		0	0	0	0	0	1	0	0	1	0	0	0	0	0	0	0	0	0	0	0	0	0	0	0	0	0	1	0	0	1	0	0	132, 8bp inserted
O76	H19	human	B1	D	HAS	0	1	0	0	0	0	0	0	0	0		0	0	0	0	0	1	0	0	0	0	0	0	0	0	0	0	0	0	0	0	0	0	0	0	0	0	1	0	0	1	0	0	−
O77	H18	human	D	D	D	0	0	1	0	0	0	0	0	0	0		0	0	1	0	0	1	0	0	0	0	0	0	0	0	0	0	0	0	0	0	0	0	0	0	0	1	1	0	0	0	0	0	−
O78	H-	human	A	D	D	0	1	0	0	0	0	0	0	0	0		0	0	0	0	0	1	0	0	1	0	0	0	0	0	0	0	0	0	0	0	0	0	0	0	0	0	1	0	0	0	0	1	−
O79	H14	human	B1	D	D	0	1	0	0	0	0	0	0	0	0		0	0	0	0	0	0	0	0	1	0	0	0	0	0	0	0	0	0	0	0	0	0	0	0	0	0	0	1	0	1	1	0	−
O80	H-	human	A	D	D	1	0	0	0	0	1	0	0	0	0		0	0	0	0	1	1	0	0	0	0	1	1	1	1	1	1	1	0	1	1	0	0	1	1	1	0	0	0	0	0	0	0	−
O81	H-	human	B1	D	D	0	1	0	0	0	0	0	0	0	0		0	1	0	0	0	1	0	0	1	0	0	0	0	0	0	0	0	0	0	0	0	0	0	0	0	0	1	0	0	1	0	0	−
O81	H21	food	B1	D	E	0	1	0	0	0	0	0	0	0	0		0	0	0	0	0	0	0	0	1	0	0	0	0	0	0	0	0	0	0	0	0	0	0	0	0	0	0	0	0	1	0	0	−
O83	H-	food	B2	D	E	0	1	0	0	0	0	0	0	0	0		0	0	1	0	0	0	0	0	1	0	0	0	0	0	0	0	0	0	0	0	0	0	0	0	0	0	0	0	0	0	0	1	−
O83	H21	human	B1	D	D	0	1	0	0	0	0	0	0	0	0		0	0	0	0	0	1	0	0	1	0	0	0	0	0	0	0	0	0	0	0	0	0	0	0	0	0	1	0	0	1	0	0	−
O83	H51	food	B2	E	E	0	1	0	0	0	0	0	0	0	0		0	0	1	0	0	0	0	0	1	0	0	0	0	0	0	0	0	0	0	0	0	0	0	0	0	0	0	0	0	0	0	1	−
O84	H-	animal	B1	C	D	1	1	0	0	0	0	0	0	0	0		1	0	0	1	0	1	0	0	1	0	1	1	1	0	0	1	1	1	1	1	0	0	0	0	0	0	0	1	0	1	1	0	−
O91	H-	human	B1	C	D	0	1	0	0	0	0	0	0	0	0		0	0	0	0	0	0	0	0	1	0	0	0	0	0	0	0	0	0	0	0	0	0	0	0	0	0	0	0	0	1	0	0	−
O91	H-	human	B1	C	D	0	1	0	0	0	0	0	0	0	0		0	0	0	0	0	0	0	0	1	0	0	0	0	0	0	0	0	0	0	0	0	0	0	0	0	0	0	0	0	1	0	0	−
O91	H-	human	B1	C	D	0	1	0	1	0	0	0	0	0	0		0	0	0	0	0	1	0	0	1	0	0	0	0	0	0	0	0	0	0	0	0	0	0	0	0	0	1	0	0	1	0	0	−
O91	H-	human	B1	C	D	0	1	0	1	0	0	0	0	0	0		0	0	0	0	0	0	0	0	1	0	0	0	0	0	0	0	0	0	0	0	0	0	0	0	0	0	1	0	0	1	0	0	−
O91	H14	food	B1	C	D	0	1	0	0	0	0	0	0	0	0		0	0	0	0	0	1	0	0	1	0	0	0	0	0	0	0	0	0	0	0	0	0	0	0	0	1	1	0	0	1	0	0	−
O91	H14	food	B1	D	D	0	1	0	0	0	0	0	0	0	0		0	0	0	0	0	1	0	0	1	0	0	0	0	0	0	0	0	0	0	0	0	0	0	0	0	0	1	0	0	1	0	0	−
O91	H14	human	B1	D	D	0	0	0	0	0	0	0	0	0	0		0	0	0	0	0	1	0	0	1	0	0	0	0	0	0	0	0	0	0	0	0	0	0	0	0	1	1	0	0	1	0	0	C421A (R141S)
O91	H14	human	B1	D	D	0	1	0	0	0	0	0	0	0	0		0	1	0	0	0	1	0	0	1	0	0	0	0	0	0	0	0	0	0	0	0	0	0	0	0	0	0	0	0	1	0	0	−
O91	H21	food	B1	C	D	0	1	0	0	0	0	0	0	0	0		0	0	0	0	0	0	0	0	1	0	0	0	0	0	0	0	0	0	0	0	0	0	0	0	0	0	0	0	0	1	0	0	−
O91	H21	food	B1	C	D	0	1	0	1	0	0	0	0	0	0		0	1	0	0	0	1	0	0	1	0	0	0	0	0	0	0	0	0	0	0	0	0	0	0	0	0	1	1	0	1	0	0	−
O91	H21	food	B1	C	D	0	1	0	0	0	0	0	0	0	0		0	0	0	0	0	1	0	0	1	0	0	0	0	0	0	0	0	0	0	0	0	0	0	0	0	0	0	0	0	1	0	0	−
O91	H21	food	B1	C	D	0	1	0	0	0	0	0	0	0	0		0	0	0	0	0	0	0	0	1	0	0	0	0	0	0	0	0	0	0	0	0	0	0	0	0	0	0	0	0	1	0	0	−
O91	H21	human	B1	C	D	0	1	1	0	0	0	0	0	0	0		0	0	0	0	0	1	0	0	1	0	0	0	0	0	0	0	0	0	0	0	0	0	0	0	0	1	0	0	0	1	0	0	T347A (L116Stop)
O91	H21	human	B1	C	D	0	0	0	0	0	1	0	0	0	0		0	0	0	0	0	1	0	0	1	1	0	0	0	0	0	0	0	0	0	0	0	0	0	0	0	1	0	0	0	1	0	0	817, 8bp deleted
O91	H26	human	A	D	D	0	1	0	1	0	0	0	0	0	0		0	0	0	0	0	0	0	0	0	0	0	0	0	0	0	0	0	0	0	0	0	0	0	0	0	0	1	0	0	0	0	1	−
O92	H-	human	B1	D	D	0	1	0	0	0	0	0	0	0	0		0	0	0	0	0	1	0	0	1	0	0	0	0	0	0	0	0	0	0	0	0	0	0	0	0	0	0	0	0	1	0	0	−
O92	H18	human	D	D	D	0	0	0	0	0	1	1	0	0	0		0	1	1	0	0	0	0	0	0	0	0	0	0	0	0	0	0	0	0	0	0	0	0	0	0	0	0	0	0	0	0	0	−
O100	H-	human	A	D	D	0	0	0	0	0	0	0	1	0	0		0	0	0	0	0	0	0	0	0	0	0	0	0	0	0	0	0	0	0	0	0	0	0	0	0	0	0	0	0	0	0	0	−
O101	H9	human	A	D	D	0	0	0	0	0	0	0	1	0	0		0	0	0	1	0	0	0	0	0	0	0	0	0	0	0	0	0	0	0	0	0	0	0	0	0	0	0	0	0	0	0	1	−
O101	H9	human	A	D	D	0	0	0	0	0	0	0	1	0	0		0	0	0	0	0	0	0	0	0	0	0	0	0	0	0	0	0	0	0	0	0	0	0	0	0	0	0	0	0	0	0	1	−
O103	H2	human	B1	B	D	1	1	0	0	0	0	0	0	0	0		1	0	0	1	1	1	0	1	1	0	1	1	1	0	1	1	1	0	1	1	0	1	1	0	0	0	0	1	0	1	1	0	−
O103	H2	human	B1	B	D	0	1	0	1	0	0	0	0	0	0		0	0	0	0	0	1	0	0	1	0	0	0	0	0	0	0	0	0	0	0	0	0	0	0	0	0	1	0	0	1	0	0	−
O103	H11	human	B1	C	D	1	1	0	0	0	0	0	0	0	0		1	0	0	1	1	1	1	0	1	0	1	1	0	0	0	1	1	1	1	1	1	1	1	1	1	0	0	1	1	1	1	0	−
O108	H-	animal	A	E	E	0	0	0	0	0	1	1	0	0	0		0	0	0	0	0	0	0	0	1	0	0	0	0	0	0	0	0	0	0	0	0	0	0	0	0	0	0	0	0	0	0	1	−
O111	H-	human	B1	B	HAS	1	1	0	0	0	0	0	0	0	0		1	0	0	1	1	1	1	0	1	0	0	1	0	0	0	1	0	1	1	1	1	0	0	0	0	0	0	1	0	1	1	0	−
O111	H8	animal	B1	C	HAS	1	1	1	0	0	0	0	0	0	0		1	0	0	1	1	1	0	0	1	0	1	1	0	0	0	1	0	0	1	1	1	0	1	1	1	0	0	1	0	1	1	0	−
O111	H8	human	B1	B	HAS	1	1	0	0	0	0	0	0	0	0		1	0	0	1	1	1	1	0	1	0	0	1	0	0	0	1	0	1	1	1	1	0	1	1	1	0	0	1	0	1	1	0	−
O111	H8	human	B1	B	HAS	1	1	1	0	0	0	0	0	0	0		1	0	0	1	1	1	1	0	1	0	1	1	0	0	0	1	0	1	1	1	1	0	1	1	1	0	0	1	0	1	1	0	−
O111	H19	human	B1	D	D	0	1	0	0	0	0	0	0	0	0		0	1	0	1	1	1	0	0	0	0	0	0	0	0	0	0	0	0	0	0	0	0	0	0	0	0	1	0	0	1	0	0	G124T (E42Stop)
O112	H8	human	B1	D	D	0	1	0	0	0	0	0	0	0	0		0	1	0	1	0	1	0	0	0	0	0	0	0	0	0	0	0	0	0	0	0	0	0	0	0	0	1	0	0	1	0	0	−
O112	H21	food	B1	D	E	0	1	0	1	0	0	0	0	0	0		0	1	0	0	0	1	0	0	1	0	0	0	0	0	0	0	0	0	0	0	0	0	0	0	0	0	0	1	0	1	0	0	−
O113	H-	food	A	D	D	0	1	0	0	0	1	1	0	0	0		0	0	0	0	0	0	0	0	1	0	0	0	0	0	0	0	0	0	0	0	0	0	0	0	0	0	0	0	0	0	0	1	−
O113	H-	food	A	E	E	0	0	0	0	0	1	1	0	0	0		0	0	0	0	0	0	0	0	1	0	0	0	0	0	0	0	0	0	0	0	0	0	0	0	0	0	0	1	0	0	0	1	A233C (Y78S)
O113	H-	human	A	D	D	1	0	0	0	0	0	0	0	1	0		0	1	0	0	0	0	0	0	0	0	0	0	0	0	0	0	0	0	1	0	0	0	0	0	0	0	0	0	0	0	0	1	−
O113	H4	animal	A	D	D	0	0	0	0	0	1	1	0	0	0		0	0	0	0	0	0	0	0	1	0	0	0	0	0	0	0	0	0	0	0	0	0	0	0	0	0	0	0	0	0	0	1	−
O113	H4	animal	A	D	D	0	0	0	0	0	1	1	0	0	0		0	0	0	0	0	0	0	0	1	0	0	0	0	0	0	0	0	0	0	0	0	0	0	0	0	0	0	0	0	0	0	1	−
O113	H4	animal	A	D	D	0	0	0	0	0	1	1	0	0	0		0	0	0	0	0	0	0	0	1	0	0	0	0	0	0	0	0	0	0	0	0	0	0	0	0	0	0	1	0	0	0	1	−
O113	H4	human	A	D	D	0	0	0	1	0	0	0	0	0	0		0	1	0	0	0	1	0	0	1	0	0	0	0	0	0	0	0	0	0	0	0	0	0	0	0	0	1	0	0	0	0	1	97, 1 bp deleted
O113	H4	human	A	D	D	0	1	0	1	0	0	0	0	0	0		0	1	0	0	0	1	0	0	1	0	0	0	0	0	0	0	0	0	0	0	0	0	0	0	0	0	1	0	0	0	0	1	706, 1bp inserted
O113	H4	human	A	D	D	0	1	0	1	0	0	0	0	0	0		0	1	0	0	0	1	0	0	0	0	0	0	0	0	0	0	0	0	0	0	0	0	0	0	0	0	1	0	0	0	0	1	G9T (Q3H)
O113	H4	human	A	D	D	0	0	0	0	0	1	0	0	0	0		0	1	0	0	0	0	0	0	1	0	0	1	0	0	0	0	0	0	0	0	1	0	0	0	0	0	0	0	0	0	0	1	−
O113	H6	human	B2	D	D	1	0	0	0	0	0	0	0	1	0		0	1	0	0	0	0	0	0	0	0	0	0	0	0	1	0	0	0	1	0	0	0	0	0	0	0	0	0	0	0	0	1	−
O113	H8	food	B1	E	E	0	1	0	1	0	0	0	0	0	0		0	1	0	0	0	1	0	0	1	0	0	0	0	0	0	0	0	0	0	0	0	0	0	0	0	0	0	1	0	1	0	0	−
O113	H8	food	B1	E	E	0	1	0	1	0	0	0	0	0	0		0	1	0	0	0	1	0	0	1	0	0	0	0	0	0	0	0	0	0	0	0	0	0	0	0	0	0	1	0	1	0	0	−
O113	H8	food	B1	E	E	0	1	0	1	0	0	0	0	0	0		0	1	0	0	0	1	0	0	1	0	0	0	0	0	0	0	0	0	0	0	0	0	0	0	0	0	0	1	0	1	0	0	−
O113	H21	food	B1	C	D	0	0	0	1	0	0	0	0	0	0		0	0	0	0	0	1	0	0	1	0	0	0	0	0	0	0	0	0	0	0	0	0	0	0	0	0	1	0	0	1	0	0	−
O113	H21	food	B1	C	D	0	0	0	1	0	0	0	0	0	0		0	0	0	0	0	1	0	0	1	0	0	0	0	0	0	0	0	0	0	0	0	0	0	0	0	0	1	0	0	1	0	0	−
O113	H21	human	B1	C	D	0	0	0	0	0	1	0	0	0	0		0	0	0	1	0	0	0	0	1	1	0	0	0	0	0	0	0	0	0	0	0	0	0	0	0	0	1	1	0	1	0	0	−
O113	H21	human	B1	C	D	0	0	1	0	0	0	0	0	0	0		0	1	0	0	0	1	0	0	0	0	0	0	0	0	0	0	0	0	0	0	0	0	0	0	0	0	1	0	0	1	0	0	T818A (V273E)
O113	H21	human	B1	C	D	0	1	0	0	0	0	0	0	0	0		0	0	0	0	0	1	0	0	1	0	0	0	0	0	0	0	0	0	0	0	0	0	0	0	0	0	0	0	0	1	0	0	−
O113	Hauto	animal	A	D	E	0	0	0	0	0	1	1	0	0	0		0	0	0	0	0	0	0	0	1	0	0	0	0	0	0	0	0	0	0	0	0	0	0	0	0	0	0	0	0	0	0	1	−
O116	H-	animal	A	E	E	0	0	1	0	0	0	0	0	0	1		0	1	0	0	0	1	0	0	1	0	0	0	0	0	0	0	0	0	0	0	0	0	0	0	0	0	0	1	0	0	1	0	−
O116	H-	animal	A	E	E	0	0	1	0	0	0	0	0	0	1		0	1	0	0	0	1	0	0	1	0	0	0	0	0	0	0	0	0	0	0	0	0	0	0	0	0	0	1	0	0	1	0	−
O117	H-	human	B1	D	D	0	1	0	0	0	0	0	0	0	0		0	1	0	0	0	0	0	0	1	0	0	0	0	0	0	0	0	0	0	0	0	0	0	0	0	0	0	0	0	1	0	1	−
O117	H7	human	B1	D	D	0	1	0	0	0	0	0	0	0	0		0	0	0	0	0	0	0	0	1	0	0	0	0	0	0	0	0	0	0	0	0	0	0	0	0	0	0	0	0	1	0	1	A572C (H191P)
O117	H7	human	B1	D	D	0	0	0	1	0	0	0	0	0	0		0	1	0	0	0	0	0	0	1	0	0	1	0	0	0	0	0	0	0	0	1	0	0	0	0	0	1	1	0	1	0	0	−
O118	H12	human	A	D	D	0	0	0	1	0	0	0	0	0	0		0	1	0	0	0	0	0	0	1	0	0	0	0	0	0	0	0	0	0	0	0	0	0	0	0	0	1	0	0	0	0	1	at −29, 776bp inserted
O119	H2	human	A	C	D	1	0	0	0	0	0	0	0	1	0		1	0	0	1	1	0	0	0	0	0	0	1	1	0	0	1	1	0	1	1	0	0	1	1	1	0	0	0	0	0	0	0	−
O121	H14	food	B1	E	E	0	1	0	1	0	0	0	0	0	0		0	0	0	0	0	0	0	0	0	0	0	0	0	0	0	0	0	0	0	0	0	0	0	0	0	0	1	0	0	1	0	0	−
O121	H14	food	B1	E	E	0	1	0	1	0	0	0	0	0	0		0	0	0	0	0	0	0	0	0	0	0	0	0	0	0	0	0	0	0	0	0	0	0	0	0	0	1	0	0	1	0	0	−
O123	K?	food	A	E	D	0	1	0	0	0	0	0	0	0	0		0	0	0	0	0	0	0	0	0	0	0	0	0	0	0	0	0	0	0	0	0	0	0	0	0	1	0	0	0	0	0	1	−
O125	H6	human	B2	D	D	1	0	0	0	0	0	0	0	1	0		1	1	0	1	0	0	0	0	0	0	0	0	1	0	0	0	1	0	1	0	1	0	0	0	0	0	0	0	0	1	0	1	−
O126	H8	food	B1	D	E	0	1	0	0	0	0	0	0	0	0		0	1	0	0	0	0	0	0	0	0	0	0	0	0	0	0	0	0	0	0	0	0	0	0	0	1	0	0	0	1	0	0	−
O128	H-	human	B1	C	D	0	0	0	0	0	1	0	0	0	0		0	1	0	0	0	1	0	0	1	1	0	0	0	0	0	0	0	0	0	0	0	0	0	0	1	1	0	0	0	1	0	0	816, 8 bp deleted
O128	H-	human	B1	C	D	0	0	0	1	0	0	0	0	0	0		0	0	0	0	0	1	0	0	1	0	0	0	0	0	0	0	0	0	0	0	0	0	0	0	0	0	1	0	0	1	0	0	−
O128	H2	human	B1	C	HAS	0	1	0	1	0	0	0	0	0	0		0	0	0	0	0	0	0	0	1	0	0	0	0	0	0	0	0	0	0	0	0	0	0	0	0	0	1	0	0	1	0	0	−
O128	H2	human	B1	C	HAS	0	1	0	1	0	0	0	0	0	0		0	0	0	0	0	0	0	0	1	0	0	0	0	0	0	0	0	0	0	0	0	0	0	0	0	0	0	0	0	0	0	0	−
O128	H2	human	B1	C	HAS	0	1	0	1	0	0	0	0	0	0		0	0	0	0	0	1	0	0	1	0	0	0	0	0	0	0	0	0	0	0	0	0	0	0	0	0	1	0	0	1	0	0	−
O128	H2	human	B1	C	HAS	0	0	0	1	0	0	0	0	0	0		0	1	0	0	0	1	0	0	1	0	0	0	0	0	0	0	0	0	0	0	0	0	0	0	0	0	1	0	0	1	0	0	No rpoS amplified
O128	H10	animal	A	D	D	0	1	0	0	0	0	0	0	0	0		0	1	0	0	0	0	0	0	0	0	0	0	0	0	0	0	0	0	0	0	0	0	0	0	0	1	0	0	0	0	0	1	−
O130	H11	human	B1	C	D	0	1	0	0	0	0	0	0	0	0		0	0	0	0	0	1	0	0	0	0	0	0	0	0	0	0	0	0	0	0	0	0	0	0	0	1	1	0	0	1	0	0	−
O131	H46	human	B1	D	D	1	0	0	0	0	0	0	0	1	0		0	1	0	0	0	0	0	0	0	0	0	0	1	0	0	1	1	0	0	1	0	0	0	0	0	0	0	0	1	1	0	0	−
O132	H21	human	B1	D	D	0	1	0	1	0	0	0	0	0	0		0	0	0	0	0	1	0	0	1	0	0	0	0	0	0	0	0	0	0	0	0	0	0	0	0	0	1	1	0	1	1	0	−
O132	H34	human	B2	D	D	1	1	0	0	0	0	0	0	1	0		1	1	0	1	0	0	0	0	0	0	0	0	1	1	1	0	1	0	0	0	0	0	0	0	0	0	1	0	0	1	0	1	−
O138	H48	human	B2	D	D	0	0	0	0	0	1	0	0	0	0		0	0	1	0	0	0	0	0	1	0	0	0	0	0	0	0	0	0	0	0	0	0	0	0	0	0	0	1	0	0	0	1	−
O139	H1	human	B1	D	E	0	0	0	0	0	0	0	1	0	0		0	1	0	0	0	0	1	0	0	0	0	0	0	0	0	0	0	0	0	0	0	0	0	0	0	0	0	0	0	1	0	0	C716T (A239V)
O141	H28	food	B2	E	E	0	0	0	0	0	1	1	0	0	0		0	1	1	0	0	0	0	0	0	0	0	0	0	0	0	0	0	0	0	0	0	0	0	0	0	0	1	0	0	1	0	1	−
O145	H-	human	D	B	HAS	1	0	1	0	0	0	0	0	0	0		1	0	1	1	1	1	1	0	1	0	1	0	1	0	0	1	1	0	0	1	1	0	0	0	0	0	0	1	1	0	1	0	−
O145	H-	human	D	B	HAS	1	1	0	0	0	0	0	0	0	0		1	0	1	1	1	1	1	0	1	0	1	0	1	0	0	1	1	0	0	1	1	0	0	0	0	0	0	1	1	0	1	0	−
O145	H28	animal	D	B	HAS	1	0	0	0	0	0	0	0	0	0		1	0	1	1	1	1	1	1	1	0	1	1	1	0	0	1	1	0	1	1	1	0	0	0	0	0	0	1	0	0	1	0	−
O145	H28	human	D	B	HAS	1	0	1	0	0	0	0	0	0	0		1	1	1	1	1	1	1	1	1	0	0	0	1	0	0	1	1	0	0	1	1	0	0	0	0	0	0	1	0	0	1	0	−
O145	H34	human	B2	D	D	1	0	0	0	0	0	0	0	1	0		0	1	0	0	0	0	0	0	0	0	0	0	1	0	0	0	1	0	0	0	0	0	0	0	0	0	0	0	0	1	0	1	−
O146	H21	food	B1	C	D	0	1	0	1	0	0	0	0	0	0		0	0	0	0	0	1	0	0	1	0	0	0	0	0	0	0	0	0	0	0	0	0	0	0	0	0	1	1	0	1	1	0	−
O146	H21	human	B1	C	D	0	1	0	0	0	0	0	0	0	0		0	0	0	0	0	1	0	0	1	0	0	0	0	0	0	0	0	0	0	0	0	0	0	0	0	0	1	0	0	1	0	0	−
O146	H21	human	B1	C	D	0	1	0	1	0	0	0	0	0	0		0	1	0	0	0	1	0	0	1	0	0	0	0	0	0	0	0	0	0	0	0	0	0	0	0	0	1	1	0	1	1	0	−
O146	H21	human	B1	C	D	0	0	0	1	0	0	0	0	0	0		0	0	0	0	0	1	0	0	1	0	0	0	0	0	0	0	0	0	0	0	0	0	0	0	0	0	1	1	0	1	1	0	−
O146	H22	food	B1		E	0	1	0	1	0	0	0	0	0	0		0	0	0	0	0	1	0	0	1	0	0	0	0	0	0	0	0	0	0	0	0	0	0	0	0	0	1	1	0	1	1	0	−
O146	H28	food	D	D	D	0	0	0	1	0	0	0	0	0	0		0	1	1	0	0	0	0	0	1	0	0	0	0	0	0	0	0	0	0	0	0	0	0	0	0	0	1	1	0	1	0	0	−
O146	H28	human	D	C	D	0	0	0	1	0	0	0	0	0	0		0	1	1	0	0	0	0	0	0	0	0	0	0	0	0	0	0	0	0	0	0	0	0	0	0	0	1	1	0	1	0	0	368, 69bp deleted
O149	H1	animal	D	E	E	0	1	0	0	0	0	0	0	0	0		0	0	1	0	0	0	0	0	0	0	0	0	0	0	0	0	0	0	0	0	0	0	0	0	0	0	0	0	0	1	0	0	−
O150	H8	food	B1	D	E	0	0	0	1	0	0	0	0	0	0		0	0	0	0	0	0	0	0	0	0	0	0	0	0	0	0	0	0	0	0	0	0	0	0	0	0	0	0	0	1	0	0	−
O156	H7	human	B2	D	D	0	1	1	0	0	0	0	0	0	0		0	0	0	0	0	0	0	0	1	0	0	0	0	0	0	0	0	0	0	0	0	0	0	0	0	0	0	0	0	1	0	1	−
O156	H25	human	B1	D	D	1	1	0	0	0	0	0	0	0	0		1	0	0	1	0	1	0	1	0	0	1	0	1	0	0	0	1	1	0	0	0	1	0	0	0	0	0	1	0	1	1	0	−
O163	H19	human	B1	C	D	0	0	1	0	0	1	0	0	0	0		0	0	0	0	0	1	0	0	0	1	0	0	0	0	0	0	0	0	0	0	0	0	0	0	0	1	1	0	0	1	0	0	−
O163	H19	human	B1	C	D	0	1	0	0	0	1	0	0	0	0		0	1	0	0	0	1	0	0	1	1	0	0	0	0	0	0	0	0	0	0	0	0	0	0	0	1	1	0	0	1	0	0	−
O165	H-	animal	A	C	D	1	0	1	0	1	0	0	0	0	0		0	0	0	0	0	1	0	0	0	0	0	1	1	1	1	1	1	0	1	1	0	0	1	1	1	0	0	0	0	0	0	1	−
O165	H25	human	A	C	D	1	1	1	0	0	0	0	0	0	0		0	0	0	0	1	1	1	0	0	0	0	0	1	1	1	1	1	0	0	1	1	0	1	0	1	0	0	0	0	0	0	0	−
O166	H28	human	B2	D	D	0	1	0	0	0	0	0	0	0	0		0	0	1	0	0	1	0	0	1	0	0	0	0	0	0	0	0	0	0	0	0	0	0	0	0	0	1	0	0	1	0	1	−
O166	H49	food	B1	E	E	0	1	0	1	0	0	0	0	0	0		0	0	0	0	0	1	0	0	0	0	0	0	0	0	0	0	0	0	0	0	0	0	0	0	0	0	1	0	0	1	0	0	−
O168	H8	human	B1	D	D	0	0	0	0	0	0	0	0	0	1		0	1	0	0	0	1	0	0	0	0	0	0	0	0	0	0	0	0	0	0	0	0	0	0	0	0	0	0	0	1	0	0	−
O169	H18	human	D	D	D	0	1	1	0	0	0	0	0	0	0		0	1	1	0	0	0	0	0	0	0	0	0	0	0	0	0	0	0	0	0	0	0	0	0	0	0	0	0	0	1	0	0	−
O171	H-	human	B1	C	D	0	0	0	0	1	1	0	0	0	0		0	0	0	0	0	0	0	0	1	1	0	0	0	0	0	0	0	0	0	0	0	0	0	0	0	0	0	1	0	1	0	0	−
O171	H2	human	B1	D	D	0	0	0	0	0	1	0	0	0	0		0	0	0	0	0	0	0	0	1	1	0	0	0	0	0	0	0	0	0	0	0	0	0	0	0	0	0	0	0	1	0	0	No rpoS amplified
O171	H29	animal	B1	E	E	0	0	0	0	0	1	1	0	0	0		0	1	0	0	0	0	0	0	1	1	0	0	0	0	0	0	0	0	0	0	0	0	0	0	0	0	0	0	0	1	0	0	A967G (N323D)
O171	H29	animal	B1	E	E	0	0	0	0	0	1	0	0	0	0		0	1	0	0	0	0	0	0	1	1	0	0	0	0	0	0	0	0	0	0	0	0	0	0	0	0	0	0	0	1	0	0	A967G (N323D)
O171	H29	animal	B1	E	E	0	0	0	0	0	1	0	0	0	0		0	1	0	0	0	0	0	0	1	1	0	0	0	0	0	0	0	0	0	0	0	0	0	0	0	0	0	0	0	1	0	0	A967G (N323D)
O171	H29	animal	A	E	E	0	0	0	0	0	1	0	0	0	0		0	1	0	0	0	0	0	0	0	1	0	0	0	0	0	0	0	0	0	0	0	0	0	0	0	0	0	0	0	1	0	1	A967G (N323D)
O172	H-	human	A	C	D	1	0	1	0	0	0	0	0	0	0		0	0	0	0	1	1	0	0	0	0	0	0	1	1	1	1	1	0	0	0	0	0	0	0	1	0	0	0	0	0	0	0	338, 4 bp inserted
O174	H2	human	B1	C	HAS	0	1	1	0	0	0	0	0	0	0		0	0	0	0	0	1	0	0	0	0	0	0	0	0	0	0	0	0	0	0	0	0	0	0	0	1	0	0	0	1	0	0	G589T (E197Stop)
O174	H8	human	B1	D	D	0	1	0	0	0	0	0	0	0	0		0	0	0	0	0	1	0	0	1	0	0	0	0	0	0	0	0	0	0	0	0	0	0	0	0	0	1	0	0	1	0	0	−
O174	H8	human	B1	D	D	0	1	0	1	0	0	0	0	0	0		0	1	0	0	0	0	0	0	1	0	0	0	0	0	0	0	0	0	0	0	0	0	0	0	0	0	1	0	0	1	0	0	−
O174	H21	human	B1	C	HAS	0	0	0	0	1	1	0	0	0	0		0	0	0	0	0	1	0	0	1	1	0	0	0	0	0	0	0	0	0	0	0	0	0	0	0	1	1	0	0	1	0	0	382, 1bp deleted
O174	H21	human	B1	C	HAS	0	0	0	0	0	0	0	0	0	0		0	0	0	0	0	0	0	0	1	0	0	0	0	0	0	0	0	0	0	0	0	0	0	0	0	0	0	0	0	1	0	0	−
O177	H-	human	A	C	D	1	0	0	0	1	0	0	0	0	0		0	1	0	0	0	1	1	0	1	0	1	0	0	0	1	1	1	0	0	1	1	0	1	1	1	0	0	1	0	0	1	0	847, 1bp inserted
O177	H-	human	A	C	D	1	0	0	0	0	1	0	0	0	0		0	0	0	1	0	1	1	0	1	0	1	0	0	0	1	1	1	0	0	1	1	0	1	1	1	0	1	1	0	0	1	0	−
O178	H7	food	B1	D	D	0	1	0	0	0	0	0	0	0	0		0	0	0	0	0	0	0	0	1	0	0	0	0	0	0	0	0	0	0	0	0	0	0	0	0	0	0	0	0	1	0	0	−
O178	H19	human	B1	D	D	0	0	0	0	1	0	0	0	0	0		0	1	0	0	0	0	0	0	1	0	0	0	0	0	0	0	0	0	0	0	0	0	0	0	0	0	0	0	0	1	0	0	−
O179	H-	food	B1	E	E	0	0	1	0	0	0	0	0	0	0		0	0	0	0	0	1	0	0	0	0	0	0	0	0	0	0	0	0	0	0	0	0	0	0	0	0	1	1	0	1	0	0	−
O181	H16	human	B1	D	D	0	1	0	0	0	0	0	0	0	0		0	0	0	0	0	1	0	0	0	0	0	0	0	0	0	0	0	0	0	0	0	0	0	0	0	0	1	0	0	1	0	0	−
a	Phylogenetic group (Clermont, O., Bonacorsi, S., and Bingen, E. (2000) Rapid and simple determination of Escherichia coli phylogenetic group. Appl Environ Microbiol 66: 4555–4558.
b	Seropathotype classification (Karmali MA, Mascarenhas M, Shen S, Ziebell K, Johnson S, Reid-Smith R, et al. Association of genomic O island 122 of Escherichia coli EDL 933 with verocytotoxin-producing Escherichia coli seropathotypes that are linked to epidemic and/or serious disease. J Clin Microbiol 2003;41: 4930-4940.
c	Modified seropathotype classification (EFSA. Scientific opinion on VTEC-seropathotype and scientific criteria regarding pathogenicity assessment. EFSA J 2013;11: 3138.)
